# Supplementary material for: Quantification of Lateralized Overgrowth and Genotype‐Driven Tissue Composition
Source: Clin Genet. 2025 Feb 2;108(1):49–57. doi: 10.1111/cge.14713 (PMC12136863; doi:10.1111/cge.14713)
Supplement: Supplementary file 1 — Table S1. [file CGE-108-49-s001.xlsx]

## Sheet: Suppl 1
Patient ID	Gender	Age (years)	Diagnosis	Genotype	Overgrowth region(s)
1	M	13	PROS	PIK3CA:c.1636 C>A Gln546Lys	Left leg and foot, right forearm and hemiface
2	M	16	PROS	PIK3CA:c.1132T>Cp.Cys378Arg	Right lower limb and hand
3	F	12	PROS	PIK3CA:c.1133G>A p.Cys378Tyr	Left lower limb
4	F	14	PROS	PIK3CA:c.1133G>A p.Cys378Tyr	Right upper limb, lower limb and hemiface
5	M	12	PROS	PIK3CA:c.3139C>T p.His104Tyr	Right upper limb
6	M	11	PROS	PIK3CA:c.3104C>T p.Ala135Val	Left lower limb and forearm
7	M	16	PROS	PIK3CA:c.1357G>A p.Glu453Lys	Right thight
8	F	4	PROS	PIK3CA:c.2176G>A p.Glu726Lys	Left lower limb and hemiface
9	F	6	PROS	PIK3CA:c.2176G>A p.Glu726Lys	Left lower limb
10	F	27	PROS	PIK3CA:c.3140A>G p.His1047Arg	Left forearm and hand
11	F	39	PROS	PIK3CA: c.3140A>G p.His1047Arg	Right leg, right foot
12	F	12	ILO	-	Left lower limb, left hand
13	M	9	ILO	-	Left leg, left foot
14	F	11	BWSp	Chr11 patUPD	Right lower limb, right upper limb
15	F	7	BWSp	Chr11 patUPD	Right upper limb
16	M	11	ILO	-	Right lower limb
17	F	44	PROS	-	Left lower limb and hemiface
18	M	12	ILO	-	Left lower limb
19	F	16	BWSp	IC1-GoM	Right leg, foot, hand and hemiface
20	M	8	ILO	-	Left lower limb
21	M	24	PROS	PIK3CA:c.2176G>A p.Glu726Lys	Right hemiface, upper lomb and lower limb
22	F	20	PROS	PIK3CA:c.3140A>G p.His1047Arg	Left lower limb and hand
23	F	6	PROS	PIK3CA:c.328_330del p.Glu110del	Left hemiface, lower limb
24	M	4	PROS	PIK3CA:c.323G>A p.Arg108His	Right thight
25	F	2	PROS	PIK3CA:c.2740G>A p.Gly914Arg	Right hemiface and lower limb
26	F	34	PROS	PIK3CA:c.3127A>G p.Met1043Val	Left lower limb and hemiface
27	M	3	PROS	PIK3CA:c.2140A>G p.His1047Arg	Left hemiface
28	F		BWSp	Chr11 patUPD	Left lower limb and hemiface
29	M	10	BWSp	Chr11 patUPD	Right lower limb and upper limb
30	F	4	BWSp	-	Right lower limb and upper limb
31	F	5	ILO	-	Right lower limb and upper limb
32	M	4	BWSp	Chr11 patUPD	Right lower limb, upper limb and hemiface
33	M	12	BWSp	-	Left lower limb and upper limb
34	M	6	PROS	PIK3CA:c.3073A>G p.Thr1025Ala	Left forearm and hand
35	F	21	PROS	PIK3CA:c.263G>A p.Arg88Gln	Left lower limb and upper limb
36	M	7	PROS	PIK3CA:c.1412C>T p.Pro471Leu	Left lower limb and upper limb
37	F	6	PROS	PIK3CA:c.344G>C p.Arg115Pro	Right lower limb (and upper limb)
38	M	15	PROS	PIK3CA:c.1633G>A p.Glu545Lys	Right lower limb
39	F	5	BWSp	IC1-GoM	Left lower limb
40	F	5	ILO	-	Right lower limb
41	M	10	PROS	PIK3CA:c.3140A>G p.His1047Arg	Left foot
42	M	10	PROS	PIK3CA:c.263G>A p.Arg88Gln	Left lower limb
43	F	13	BWSp	-	Left lower limb, upper limb and hemiface
44	F	6	BWSp	-	Left hemiface
45	F	11	PROS	PIK3CA:c.1633G>A p.Glu545Lys	Right hemipelvis, hemiface, foot and hand
46	M	38	PROS	PIK3CA:c.1049A>G p.Asp350Gly	Right hemiface (and upper limb)
